# Supplementary material for: Serological Surveillance of Betacoronaviruses in Bat Guano Collectors: Pre-COVID-19 Pandemic and Post-SARS-CoV-2 Emergence
Source: Viruses. 2025 Jun 10;17(6):837. doi: 10.3390/v17060837 (PMC12197454; doi:10.3390/v17060837)
Supplement: Supplementary file 1 [file viruses-17-00837-s001.zip]

Archive with 1 entries (1 files):
- viruses-3596453-supplementary.pdf
